# Supplementary material for: Petiole-Lamina Transition Zone: A Functionally Crucial but Often Overlooked Leaf Trait
Source: Plants (Basel). 2021 Apr 15;10(4):774. doi: 10.3390/plants10040774 (PMC8071152; doi:10.3390/plants10040774)
Supplement: Supplementary file 1 [file plants-10-00774-s001.zip]

Archive with 6 entries (5 files):
- Langer-et-al-2021_Plants_Supplementary-Materials/
- Langer-et-al-2021_Plants_Supplementary-Materials/S1-Tables_RawData_Langer-et-al-2021.pdf
- Langer-et-al-2021_Plants_Supplementary-Materials/S1-Video_uCT-scan_Hosta-x-tardiana_Langer-et-al-2021.mp4
- Langer-et-al-2021_Plants_Supplementary-Materials/S2-Video_uCT-scan_Caladium-bicolor_Langer-et-al-2021.mp4
- Langer-et-al-2021_Plants_Supplementary-Materials/S3-Video_uCT-scan_Hemigraphis-alternata_Langer-et-al-2021.mp4
- Langer-et-al-2021_Plants_Supplementary-Materials/S4-Video_uCT-scan_Pilea-peperomioides_Langer-et-al-2021.mp4
